# Supplementary material for: Disruption of nucleotide biosynthesis reprograms mitochondrial metabolism to inhibit adipogenesis
Source: J Lipid Res. 2024 Sep 6;65(10):100641. doi: 10.1016/j.jlr.2024.100641 (PMC11913791; doi:10.1016/j.jlr.2024.100641)
Supplement: Supplemental Table S1 [file mmc1.xlsx]

## Sheet: Sheet1
	Diff, 6 day	Diff, 6 day	Diff, 6 day	Miz, 6 day	Miz, 6 day	Miz, 6 day
IMP	0.0185892	0.0221198	0.0150577	0.8257	0.762891	0.814834
N-acetylphenylalanine	0.562319	0.567694	0.548758	1.30496	1.39337	1.30089
Carbamoyl Aspartate	1.94039	1.89978	1.91885	4.57888	4.86558	4.39889
3-methyl-gluconyl-CoA	0.00168827	0.0018103	0.00220453	0.00513727	0.00486965	0.00469708
3-methyl-crotonyl-CoA	0.00216464	0.00249752	0.0017719	0.00507757	0.00521763	0.00510905
O-succinylcarnitine	5.02552	4.44212	5.22708	1.45073	1.57229	1.85258
propionylcarnitine	206.386	210.041	239.954	73.9755	80.531	87.5415
methylmalonylcarnitine	2.99994	3.04687	3.08833	1.45073	1.57229	1.85258
1-methyladenosine	7.99202	9.3496	9.691	2.19523	2.12939	2.88301
TTCA	207.247	207.238	241.575	74.8939	81.2216	88.4868
pyruvate	0.344934	0.44593	0.45663	0.825164	0.86099	0.823615
serine	13.576	15.3947	18.0225	32.8013	31.2281	34.257
AICAR	0.0553433	0.0461903	0.0562422	0.283016	0.357245	0.286201
Ne-acetyllysine	104.889	114.766	133.358	28.8695	27.8391	32.9452
PTCA	3.11533	3.76757	4.20722	0	0.503326	0
g-Butyrobetaine	1.27123	2.09952	2.7804	16.0315	16.5708	12.3338
3-hydroxy-3-methylglutaryl-CoA	0.00190442	0.00242696	0.00167645	0.00458179	0.0044917	0.00513712
Sedoheptulose-7-phosphate (D)	0.265264	0.253005	0.278593	0.15799	0.17601	0.143638
succinate	18.4064	14.8862	20.2208	3.47073	3.61105	4.30546
fumarate	10.911	11.6944	12.6912	4.5248	5.91556	6.05208
UDP	0.509312	0.562017	0.528886	0.83089	0.955868	0.958077
Glycerol 3-Phosphate	4.25427	4.69699	5.0631	1.66094	2.38762	1.83579
phosphoserine	0.0988171	0.160286	0.135926	0.53245	0.619743	0.724884
taurine	151.578	169.631	194.568	302.898	326.061	350.531
malate	231.652	248.047	266.936	105.628	126.016	146.412
CDP	0.0109937	0.00979934	0.00730807	0.0216408	0.0269799	0.0261553
alanine	176.983	212.749	228.517	337.385	353.778	381.421
beta-alanine	176.983	212.749	228.517	337.385	353.778	381.421
sarcosine	176.983	212.749	228.517	337.385	353.778	381.421
O-adipoylcarnitine	0.665115	0.59813	0.845934	0.0980578	0.110782	0.179698
3-methylglutarylcarnitine	0.665115	0.59813	0.845934	0.0980578	0.111238	0.179698
alpha-aminobutyric acid	10.0635	11.1735	11.1835	22.3487	29.513	27.4775
GDP	0.0131232	0.0141719	0.0180503	0.00315288	0.00433816	0.00142673
erythrose_4-phosphate	0.288157	0.272849	0.302883	0.828977	0.892225	0.653972
asparagine	695.606	745.013	840.114	1185.72	1260.9	1399.14
hydroxyproline	12250.5	13355	14948.1	21283.4	23002.6	25561.1
creatine	12250.4	13355	14948.1	21282.8	23002.1	25561.1
Asymmetric dimethylarginine (ADMA)	0.275384	0.285	0.29325	0.51131	0.630526	0.676518
ADP	0.691619	0.597099	0.626576	0.871398	0.998704	0.966955
S-Adenosyl-L-methionine (SAM)	32.1353	38.2206	46.193	63.7682	68.3458	68.1904
hypotaurine	35.619	37.0839	49.0601	83.7463	80.2543	100.499
kynurenine	4.03167	4.39767	5.0156	2.31438	2.7839	2.38142
saccharopine	1.30858	1.26166	1.16924	2.37752	3.28237	2.91891
UTP	1.50854	1.91265	1.85183	2.79906	2.7862	2.49961
GSSG	3.91877	5.02039	4.85771	7.80662	6.70256	7.7854
phosphocholine	4819.21	5332.83	6396.47	8105.15	9266.85	9341.23
hypoxanthine	0.14973	0.112361	0	0.376363	0.556747	0.464425
UDP-GlcNAc	12.4767	13.7647	15.7978	22.1735	28.3821	28.1853
glutamate	225.142	268.98	311.514	408.324	486.436	485.547
NAD+	38.7374	44.5621	47.9667	58.2509	58.3012	62.5111
dUMP	0.980759	0.734808	0.777964	0.369709	0.316593	0.458528
CDP-choline	0.0253417	0.0246812	0.0351636	0.0849322	0.0574989	0.0702707
4-Guanidinobutanoic acid	4.23525	6.36674	16.2744	34.1974	32.4027	25.8261
Pyridoxal	14.8536	16.1147	17.1148	12.382	10.7546	12.5909
2-hydroxyglutarate	16.4256	16.1361	19.2899	23.0397	27.8455	28.252
3-hydroxybutyrate	0.16507	0.125171	0.210822	0.414008	0.360238	0.297007
nicotinamide	24.4514	28.2048	30.3969	51.5636	39.4554	52.2193
4-methylpentanoic acid	0.0116313	0.0074354	0.00516527	0.0970458	0.0462907	0.0752211
NADPH	0.254522	0.325827	0.313116	0.674478	0.532773	0.474552
Alpha-Ketoglutarate (aKG)	41.0488	46.4459	47.6551	52.792	60.3068	59.1655
Butyrylcarnitine	70.9639	89.717	93.4794	51.5102	52.905	60.5872
cis-aconitate	0.0717597	0.0782538	0.0706847	0.1728	0.188479	0.116012
TMAO	2.55026	1.83585	1.72619	0.87868	0	0.831948
UDP-hexose	6.02875	7.46144	8.00753	9.16332	10.485	11.0787
C5 Carnitines	17.5147	19.2865	22.724	12.574	12.5064	14.9721
aspartate	85.963	85.7995	99.0976	109.334	137.442	139.617
phosphoenolpyruvate (PEP)	1.06352	1.05151	1.35678	2.00993	1.51459	1.80458
7-methylguanosine	0	0.0303586	0	0.105343	0.285814	0.202607
N-acetylcysteine	0.0174267	0.021012	0.0155507	0.0466519	0.0488438	0.0826368
valine	270.897	332.182	335.392	207.804	200.047	252.088
carnosine	5.59362	7.72109	7.92645	9.95594	9.56506	9.62819
p-Aminobenzoate	0.10302	0.107373	0.121254	0.253687	0.239558	0.155879
uridine	0.0765387	0.0336278	0.0287439	0.112497	0.149798	0.0946776
Pyridoxine	183.824	227.534	235.075	307.823	260.66	328.365
cytosine	3.91704	4.75946	4.81309	3.47082	1.54833	2.3387
guanidinoacetate	11.035	9.40126	15.8084	40.573	24.364	25.2887
GMP	0.000247436	0.00023944	0.000417918	0.000737028	0.00149625	0.000923665
deoxyadenosine	0.0754883	0.107281	0.055339	0.558741	0.216938	0.421592
glucose	0.6504	0.708822	1.05228	1.57306	1.17875	1.28782
NADH	0.0227296	0	0.0234821	0.0425317	0.0445861	0.0350723
acetylserine	0.812339	1.18095	1.18726	1.41435	1.42174	1.57317
deoxycytidine	0.967555	0.843609	0.443442	0.328035	0.24003	0
thymine	0.35428	0.309094	0	0.677733	1.18789	1.73754
dTMP	0.0249059	0.0142105	0.0200999	0.0304156	0.0530319	0.0625438
glycine	27.8052	29.5471	38.4221	40.6935	40.9495	45.0718
Formiminoglutamic acid (FIGLU)	0.346615	0.370065	0.480866	0.786569	0.50096	0.851842
N-acetylglutamate	2.90493	3.32964	3.66044	6.27172	5.2759	10.256
Na-acetylornithine	0.346615	0.370065	0.505054	0.786569	0.50096	0.851842
carnitine	1345.39	1555.44	1675.68	1118.16	1245.99	1328.45
leucine	599.848	847.548	856.916	948.137	1013.53	1181.9
isoleucine	611.761	934.161	902.763	1096.29	1027.65	1211.66
anserine	2.6903	2.52188	2.9458	3.11992	3.44088	4.20598
NADP	0.564432	0.697882	0.936697	0.930692	1.26518	1.09433
glycerophosphoethanolamine	16.588	17.365	28.6022	11.0238	12.0494	12.0117
Trimethyllysine	7.43878	9.90718	9.9384	6.57599	6.29819	7.83848
glutamyl-alanine	4.49059	4.43686	5.06841	3.73349	3.02282	4.31939
dUTP	0	0.00215529	0.00455925	0.00599631	0.0077133	0.0170776
cystine	1.33492	1.25876	0.828965	2.66531	2.03337	5.27616
acetoacetate	0.0857199	0.327677	0.0986708	0.288153	0.370733	0.428274
Na_acetylglutamine	2.08664	1.89041	2.53222	2.8044	2.37866	3.02812
UMP	0.285224	0.1885	0.206375	0.268695	0.291792	0.316994
Glycerophosphocholine	866.535	1210.92	1249.23	790.63	822.977	936.552
6-phosphogluconate	0.0654612	0.102297	0.124622	0.0460073	0.0778393	0.04831
phosphoethanolamine	70.1509	78.5497	85.6894	57.4577	68.0793	71.8418
palmitate	1.1594	2.03764	2.02014	1.73306	5.97396	5.41633
methylthioadenosine	21.6104	17.0785	18.0683	21.7933	21.2426	27.1188
1-methylnicotinamide	3491.47	4230.01	4433.93	3025.12	3271.92	3782.12
2,3-BPG	0.964644	0.562035	0.522617	1.4411	0.823332	1.07731
2-aminoadipate	7.01591	7.85092	9.245	5.19074	7.18116	6.74852
betaine	1.84854	2.57346	2.2901	3.89687	3.19253	2.3427
phosphocreatine	83.912	55.8627	125.5	100.42	233.914	168.21
CTP	0.129716	0.23689	0.222856	0.263685	0.299737	0.235001
guanosine	0.0564249	0.705115	0	0.576725	1.1679	2.78579
Alpha-Lipoic Acid	0.0114563	0.0142444	0.00774288	0.00808896	0.0463875	0.0421249
ADP-ribose	0.00202399	0.001706	0.00173765	0.00418845	0.00238864	0.00909764
inosine	0.0559852	0.145697	0.112751	0	0.9052	1.02193
myo-Inositol	83.236	104.569	111.97	72.4736	77.8244	94.9857
pseudouridine	0.282479	0.35381	0.338942	0.222792	0.275238	0.31069
3-hydroxyisobutyric_acid	0.0436643	0.0387362	0.0251809	0.112133	0.290271	0.0561327
creatinine	72.8304	92.9756	99.5909	104.284	95.0828	113.54
5-Hydroxyindole-3-Acetate	2.03718	0.285378	0.828272	1.69463	1.72423	2.73694
folate	0	0	0.000140699	0.00255284	0	0.00112853
dUDP	0.0190738	0.0320096	0.0378409	0.0102739	0.0107775	0.0288534
Nicotinic Acid	1.47189	3.91743	2.15371	4.45311	4.48274	2.86201
cis-urocanic acid	1.0628	0.880125	0.698033	1.44	2.32618	0.884792
tyrosine	289.497	336.59	357.173	344.149	364.018	379.029
gamma-aminobutyric acid (GABA)	222.887	332.99	392.924	442.374	339.842	446.937
dGDP	0	0.100555	0.289211	0	0	0
choline	223.257	333.125	393.037	442.374	338.864	447.433
Phenylacetyl glutamine	0	0.00570484	0.00896217	0.0462288	0.0308073	0
Ribose 1-phosphate	0.26955	0.364989	0.464785	0.443922	0.665179	0.419776
Ribose/Ribulose 5-phosphate	0.26955	0.364989	0.464785	0.443922	0.667768	0.419776
3-ureidopropionate	0	0	0	0	0.343097	0.102599
Acetyl CoA	0.0107893	0.0225293	0	0.0657599	0.115406	0
GAR	0.189946	0.179168	0.222069	0.198605	0.236817	0.327618
adenosine	1.03407	1.2716	1.05812	0.970309	1.82032	1.80668
dATP	0.661774	0.768473	0.708398	0.64852	0.441662	0.694987
Pantothenic Acid	0.183318	0.22738	0.286041	0.200044	0.435207	0.785345
PRPP	0	0	0.000291832	0.000556694	0	0.000997591
xanthine	0.106133	0.134025	0.130127	0.239939	0.116186	0.165327
2-Hydroxybutyric_acid (AHB)	0.0497467	0	0.0682885	0.111722	0.0694319	0.0484081
Pipecolic Acid	38.095	41.4455	42.9633	50.4459	38.2681	50.9848
S-methylcysteine	0	0.0289863	0	0.140501	0.0510757	0
deoxyuridine	0.0616277	0	0.0173173	0.126267	0	0.11836
arginine	95.0117	119.801	132.486	137.421	115.041	149.867
dihydroorotate	0.411003	0.586487	0.616225	0.45846	0	0.526004
dGTP	0.00804089	0.00578006	0	0	0.0171484	0.0210408
Menaquinone	0.0297329	0.008067	0.0491702	0.0224198	0.0776628	0.0567491
AMP	0.822613	0.00575159	1.15114	0.11242	0.322081	0.345264
CMP	0.0327581	0.0613223	0.0635982	0.0344853	0.0467068	0.0402857
3-phosphoglycerate	2.71785	2.80218	3.38062	2.84937	3.95021	3.39297
2-oxoadipate	0.06227	0.0719668	0.0651331	0.284982	0.0698167	0.0790513
GSH	364.713	408.171	501.039	445.388	469.527	504.966
TDCA	2.68477	3.07548	2.87341	4.75731	2.72244	3.13741
thymidine	0.0182479	0.0151637	0.012245	0.0376432	0.0708392	0
3-methyl-butyrl-CoA	0	0	0	0	0.00640946	0
deoxyguanosine	0	0	0.0786921	0	0	0
xanthosine	0	0.0396282	0.133161	0	0.354475	0.148006
orotate	0	0.0596997	0.0822005	0	0.229211	0.119709
acetylcarnitine	278.289	398.343	419.383	284.424	315.623	364.293
citrate	91.7277	116.041	115.03	115.311	113.767	114.462
Isocaproic Acid	5.16809	6.74379	7.40267	7.90438	5.72587	8.45039
dCMP	417.406	466.105	568.744	466.289	547.307	584.836
threonine	578.208	688.855	688.268	530.912	599.188	680.196
Itaconic Acid	1.43409	0.812872	1.76921	0.735715	1.26859	1.18166
allantoin	3.7181	3.95551	4.13238	4.02978	3.8225	4.61644
histidine	291.132	321.777	343.724	286.577	292.512	328.639
dCDP	0.0264836	0.0162384	0.017476	0.0557809	0	0.0460636
tryptophan	224.173	280.275	298.046	233.889	234.939	273.469
lactate	13.3978	18.135	20.2253	20.2147	16.0668	21.4975
S-Adenosyl-L-Homocysteine (SAH)	19.0071	10.9404	10.833	15.0499	13.1259	19.5234
F6P/G1P	0.592	0.742382	0.880968	0.511922	0.640373	0.813346
dTTP	0.0319195	0.0275174	0.0397412	0.0176124	0.0325376	0.0358044
argininosuccinate	1.42313	1.44552	1.72123	1.3577	1.56393	1.44563
Kynurenic Acid	0.299756	0.197779	0	0.539234	0.304785	0
PDCA	256.79	320.307	378.41	288.772	267.245	326.205
glyceraldehyde_3-phosphate	1.07223	1.42888	1.92459	1.36814	1.25031	1.34243
cysteine	0	0	0.00588228	0	0.0170388	0
dihydroxyacetone_phosphate	1.06661	1.4024	1.94103	1.36814	1.24107	1.34243
lysine	18.8085	24.3378	25.422	26.071	20.2289	27.577
Methionine sulfoxide	6.16	6.71719	8.80659	7.80778	8.35039	7.02206
cAMP	0.112289	0.219047	0.126903	0.165311	0.149394	0.0720693
ATP	3.3716	4.48753	4.23398	4.21523	4.39275	4.04944
trans-urocanic acid	1.03837	1.72623	2.00107	1.41392	2.39498	1.60789
guanine	24.529	29.0186	32.3146	30.1516	27.5674	32.2393
urate	5.00453	5.60221	5.42195	5.39831	4.40323	5.59275
cytidine	10.0648	13.0172	13.3691	10.7115	10.8559	12.9675
dADP	0.36923	0.13256	0.222344	0.219406	0.493137	0.176209
N-Acetyl-L-aspartic acid	7.80937	7.47515	8.20019	8.49243	6.95088	7.38448
uracil	0.412456	0.479007	0.488692	0.563967	0.371855	0.525273
dGMP	0.0397259	0.0176609	0.0157714	0.0205591	0.0338489	0.0296862
ornithine	1.7293	2.2742	3.10398	2.29494	1.28756	2.77963
cystathionine	0.310671	0.415473	0.343509	0.371056	0.315523	0.442924
Glucose 6-phosphate	0.588154	0.739071	0.879053	0.540755	0.701615	0.830761
proline	3164.19	3673.52	4032.61	3128.05	3669.47	3740.19
4-Hydroxybutyric acid	0.0844057	0.129928	0.110164	0.0915222	0.236121	0.0540041
dihydrofolate	0.00075531	0.000771489	0.000328151	0	0.00185267	0.000479672
citrulline	6.89198	5.8184	6.54372	6.2434	5.25149	7.23666
Coenzyme A	0.1876	0	0.109886	0.182929	0.038792	0.0163337
homocysteine	0.7346	0.617894	0.418302	0.817819	0.764193	0
GPI/glycerophosphoinositol	49.8569	60.693	64.2922	53.3188	59.5793	65.4889
methionine	492.791	592.766	624.021	553.809	543.777	641.473
sorbitol	1.61919	1.77208	2.15405	1.90557	1.88806	1.83851
dCTP	0	0.00488026	0	0	0.00173104	0.0021969
dTDP	0.000751293	0.000659977	0.00263504	0.00209442	0.000817112	0.000722043
Glucuronic acid	0.308692	0.374352	0.357963	0.231414	0.397978	0.437884
glutamine	5574.4	5513.33	6640.62	5722.09	5614.87	6563.26
adenine	8.06239	12.9752	15.1184	9.96629	13.5599	13.3852
FAD	0.00976753	0.0223111	0.0106862	0.0187535	0.0268137	0
phenylalanine	811.725	1017.6	1095.05	969.6	942.383	1032.04
Citraconic acid	82.3588	69.9435	18.9422	115.07	30.7725	18.5716
GTP	0.000367835	0.000522904	0.000311491	0	0.000690559	0.000549043
dAMP	0.0164843	0.025342	0	0.0422003	0	0
Fructose 1,6-bisphosphate	0	0	0	0	0	0
N-acetylmethionine	0	0	0	0	0	0
XMP	0.00175742	0	0.00164567	0.0055167	0	0.00524245
